# Supplementary material for: Development of Malate Biosensor-Containing Hydrogels and Living Cell-Based Sensors
Source: Int J Mol Sci. 2024 Oct 16;25(20):11098. doi: 10.3390/ijms252011098 (PMC11507523; doi:10.3390/ijms252011098)
Supplement: Supplementary file 1 [file ijms-25-11098-s001.zip]

Archive with 1 entries (1 files):
- ijms-3218166-supplementary.pdf
